# Supplementary material for: Identification of the Kinase-Substrate Recognition Interface between MYPT1 and Rho-Kinase
Source: Biomolecules. 2022 Jan 18;12(2):159. doi: 10.3390/biom12020159 (PMC8869655; doi:10.3390/biom12020159)
Supplement: Supplementary file 1 [file biomolecules-12-00159-s001.zip]

Archive with 2 entries (1 files):
- biomolecules-1511000_suppl_R2.5/
- biomolecules-1511000_suppl_R2.5/biomolecules-1511000_suppl_R2.5.pdf
